# Supplementary material for: Effects of Lactiplantibacillus plantarum OLL2712 on Memory Function in Older Adults with Declining Memory: A Randomized Placebo-Controlled Trial
Source: Nutrients. 2022 Oct 14;14(20):4300. doi: 10.3390/nu14204300 (PMC9610166; doi:10.3390/nu14204300)
Supplement: Supplementary file 1 [file nutrients-14-04300-s001.zip]

Archive with 2 entries (2 files):
- nutrients-1938289-supplementary/Supplementary Table S1.pdf
- nutrients-1938289-supplementary/Supplementary Table S2.pdf
